# Supplementary material for: Fabrication and Characterization of Tedizolid Phosphate Nanocrystals for Topical Ocular Application: Improved Solubilization and In Vitro Drug Release
Source: Pharmaceutics. 2022 Jun 23;14(7):1328. doi: 10.3390/pharmaceutics14071328 (PMC9320520; doi:10.3390/pharmaceutics14071328)
Supplement: Supplementary file 1 [file pharmaceutics-14-01328-s001.zip]

Archive with 1 entries (1 files):
- pharmaceutics-1771181-supplementary/pharmaceutics-1771181-supplementary.pdf
